# Supplementary material for: Inferring Numbers of Wild Poliovirus Excretors Using Quantitative Environmental Surveillance
Source: Vaccines (Basel). 2021 Aug 6;9(8):870. doi: 10.3390/vaccines9080870 (PMC8402366; doi:10.3390/vaccines9080870)
Supplement: Supplementary file 1 [file vaccines-09-00870-s001.zip]

Archive with 3 entries (2 files):
- SUP/
- SUP/vaccines-1259784  Supplement Hires.pdf
- SUP/vaccines-1259784  Supplement midres.pdf
